# Supplementary material for: Gestational Diabetes Associated with Postpartum NAFLD Risk Meta-Analysis: Evidence for Sustained Metabolic Dysfunction Beyond Pregnancy
Source: J Clin Med. 2026 Feb 4;15(3):1209. doi: 10.3390/jcm15031209 (PMC12898346; doi:10.3390/jcm15031209)
Supplement: Supplementary file 1 [file jcm-15-01209-s001.zip]

Archive with 2 entries (2 files):
- jcm-4003530-supplementary.pdf
- PRISMA_2020_checklist (1)24.01.2026.pdf
